# Supplementary material for: Prognostic Potential of Secreted Modular Calcium-Binding Protein 1 in Low-Grade Glioma
Source: Front Mol Biosci. 2021 Nov 19;8:666623. doi: 10.3389/fmolb.2021.666623 (PMC8640086; doi:10.3389/fmolb.2021.666623)
Supplement: Supplementary file 2 [file Table3.XLSX]

## Sheet: Sheet1
Supplementry Table 3 Correlation between SMOC1 and immune cell gene markers in LGG and GBM by GEPIA2
Immune cell	Gene markers	LGG								GBM
		Tumor				Tumor-sum				Tumor				Tumor-sum
		Cor		p-value		Cor		p-value		Cor		p-value		Cor		p-value
B cell	CD19	−0.32		***		−0.11		0.01		0.012		0.88		0.034		0.67
	CD79A	−0.035		0.42						0.017		0.83
	MS4A1	−0.15		**						0.022		0.78
	CD38	0.23		***						0.32		***
	SDC1	−0.19		***						−0.23		*
	FCER2	−0.045		0.31						0.05		0.52
CD8+ T Cell	CD8A	−0.45		***		−0.43		***		−0.098		0.21		−0.097		0.22
	CD8B	−0.25		***						−0.083		0.29
T cell (general)	CD3D	−0.37		***		−0.39		***		−0.15		0.05		−0.13		0.09
	CD3E	−0.38		***						−0.14		0.09
	CD2	−0.38		***						−0.1		0.21
Tfh	BCL6	0.33		***		0.4		***		0.087		0.27		0.07		0.38
	IL21	−0.12		*						−0.13		0.11
	CXCR5	0.19		***						0.21		*
	ICOS	−0.33		***						−0.11		0.16
	CXCL13	0.25		***						−0.06		0.44
Th1	TBX21	−0.17		**		−0.3		***		0.28		**		−0.005		0.95
	STAT4	−0.3		***						0.009		0.91
	STAT1	−0.23		***						−0.02		0.8
	IFNG	−0.25		***						−0.052		0.51
	IL12RB2	−0.12		*						0.12		0.13
	IL27RA	−0.010		0.83						−0.21		*
Th2	STAT6	−0.43		***		−0.43		***		0.086		0.28		−0.11		0.17
	GATA3	−0.29		***						−0.22		*
	STAT5A	−0.33		***						−0.17		0.03
	IL13	0.071		0.11						0.13		0.11
	CCR3	−0.3		***						−0.14		0.07
Th17	STAT3	−0.038		0.39		0.06		0.17		−0.12		0.14		−0.11		0.16
	IL17A	−0.019		0.66						−0.12		0.12
	IL21R	0.077		0.08						−0.048		0.55
	IL23R	−0.16		**						0.028		0.73
Treg	FOXP3	0.058		0.19		−0.051		0.25		−0.007		0.93		−0.18		0.02
	CCR8	−0.12		*						−0.046		0.56
	STAT5B	0.37		***						0.043		0.58
	TGFB1	−0.22		***						−0.16		0.04
	IL2RA	−0.16		**						−0.26		**
T cell exhaustion	PDCD1	−0.21		***		−0.27		***		0.003		0.97		0.02		0.8
	CTLA4	−0.27		***						−0.11		0.18
	LAG3	0.037		0.41						0.2		0.01
	HAVCR2	−0.26		***						0.092		0.24
	GZMB	−0.27		***						−0.17		0.03
Monocyte	CD86	−0.23		***		−0.25		***		0.007		0.93		−0.012		0.88
	CSF1R	−0.14		*						0.097		0.22
	CD14	−0.19		***						−0.11		0.16
	FCGR3A	−0.32		***						−0.011		0.89
TAM	CD68	−0.16		**		−0.32		***		0.014		0.86		−0.17		0.03
	CCL2	−0.3		***						−0.25		*
	CCL5	−0.37		***						−0.092		0.24
M1 Macrophage	NOS2	−0.14		**		−0.38		***		−0.22		*		−0.21		*
	IRF5	−0.23		***						0.17		0.03
	PTGS2	−0.24		***						−0.17		0.03
	CXCL10	−0.38		***						−0.19		0.02
	TNF	0.015		0.74						0.16		0.04
M2 Macrophage	CD163	−0.18		***		−0.088		0.045		−0.18		0.03		−0.12		0.14
	VSIG4	−0.073		0.1						−0.023		0.77
	MS4A4A	−0.06		0.17						−0.083		0.29
	ARG1	−0.26		***						−0.05		0.53
	MRC1	0.22		***						−0.12		0.14
	IL10	−0.19		***						−0.058		0.46
Neutrophil	CEACAM8	−0.011		0.8		−0.38		***		0.093		0.24		0.049		0.53
	ITGAM	−0.25		***						0.007		0.93
	CCR7	−0.19		***						0.029		0.71
	FUT4	−0.29		***						−0.004		0.96
	MPO	−0.29		***						0.12		0.14
Dendritic cell	CD1C	−0.1		0.02		−0.39		***		−0.12		0.14		−0.085		0.28
	HLA-DPB1	−0.4		***						−0.016		0.83
	HLA-DQB1	−0.35		***						−0.087		0.27
	HLA-DRA	−0.41		***						−0.041		0.6
	HLA-DPA1	−0.37		***						0.007		0.93
	NRP1	−0.053		0.23						−0.2		0.01
	ITGAX	−0.21		***						0.12		0.12
	LAMP3	−0.19		***						0.01		0.9
	THBD	−0.28		***						−0.14		0.07
	NCR1	−0.12		*						0.013		0.87
Natural killer cell	KIR3DL1	−0.075		0.09		−0.39		***		−0.015		0.85		−0.075		0.34
	KIR2DL1	−0.13		*						−0.006		0.94
	KIR2DL3	−0.23		***						−0.11		0.16
	KIR2DL4	−0.18		***						0.043		0.58
	KIR3DL2	−0.13		*						−0.16		0.04
	KIR3DL3	−0.03		0.5						0.12		0.13
	KIR2DS4	−0.14		*						−0.034		0.66
	XCL1	−0.38		***						−0.18		0.02
	CD7	−0.38		***						−0.054		0.49
Mast cell	TPSB2	−0.083		0.06		−0.2		***		0.091		0.25		0.18		0.02
	TPSAB1	−0.081		0.07						0.15		0.06
	CPA3	−0.1		0.02						0.15		0.05
	HDC	−0.41		***						0.13		0.09
	MS4A2	−0.031		0.48						0.065		0.41
LGG, low grade glioma; GBM, Glioblastoma; TAM, tumor-associated macrophage;Th,T helper cell; Tfh, Follicular helper T cell; Treg, regulatory T cell; Note:Tumor, single gene marker correlation analysis in LGG and GBM tissue. Tumor Sum, gene markers set correlation analysis in LGG and GBM tissue. Cor,R value of Spearman’s correlation. p-value significant codes: * p < 0.01; ** p < 0.001; *** p < 0.0…
