# Supplementary material for: Prognostic Potential of Secreted Modular Calcium-Binding Protein 1 in Low-Grade Glioma
Source: Front Mol Biosci. 2021 Nov 19;8:666623. doi: 10.3389/fmolb.2021.666623 (PMC8640086; doi:10.3389/fmolb.2021.666623)
Supplement: Supplementary file 4 [file Table1.XLSX]

## Sheet: Sheet1
Supplementary Table 1. SMOC1 expression in tumors vs. normal tissue in Oncomine database.
Cancer	Cancer type	Fold change	p-value	Rank (%)	Sample	Reference (PMID)
Brain and CNS	Oligodendroglioma	3.865	3.49e-11	0.02	73	16616334
	Anaplastic Oligodendroglioma	3.133	3.1e-07	2%	29	16357140
Breast	Invasive Ductal and Lobular Carcinoma	-2.978	3.39e-27	0.01	64	TCGA
	Invasive Lobular Breast Carcinoma	-3.131	1.2e-14	0.02	97	TCGA
	Invasive Ductal Breast Carcinoma	-2.491	2.17e-27	0.05	450	TCGA
	Invasive Breast Carcinoma	-2.477	1.34e-15	0.06	137	TCGA
	Mixed Lobular and Ductal Breast Carcinoma	-3.269	0.000311	0.09	68	TCGA
Colorectal	Rectal Adenoma	-3.586	0.000154	0.03	39	18171984
Gastric	Gastric Intestinal Type Adenocarcinoma	-3.09	3.32e-06	0.03	57	19081245
Kidney	Renal Oncocytoma	17.032	0.000113	0.02	9	19445733
Melanoma	Cutaneous Melanoma	-2.032	0.003	0.09	18	18442402
Prostate	Prostate Carcinoma	-2.843	6.07e-11	0.01	87	22722839
	Prostate Carcinoma	-2.944	0.003	0.06	21	19737960
Other	Skin Basal Cell Carcinoma	-2.106	0.000628	0.04	19	18442402
	Embryonal Carcinoma	-2.309	2.35e-08	0.05	21	16424014
	Seminoma, NOS	-2.257	6.08e-07	0.08	18	16424014
